# Supplementary material for: Real-Time Monitoring of a Nucleic Acid Amplification Reaction Using a Mass Sensor Based on a Quartz-Crystal Microbalance
Source: Biosensors (Basel). 2024 Mar 25;14(4):155. doi: 10.3390/bios14040155 (PMC11048521; doi:10.3390/bios14040155)
Supplement: Supplementary file 1 [file biosensors-14-00155-s001.zip]

Archive with 1 entries (1 files):
- biosensors-2871841-supplementary.pdf
